# Supplementary material for: Egg clutch dehydration induces early hatching in red-eyed treefrogs, Agalychnis callidryas
Source: PeerJ. 2017 Jul 14;5:e3549. doi: 10.7717/peerj.3549 (PMC5511700; doi:10.7717/peerj.3549)
Supplement: Data S1 [file peerj-05-3549-s001.xls]

## Sheet: Survival & hatching by clutch
Clutch	Clutch size	Treatment	Eggs that survived to hatch	% hatching success	Started hatching (hours)	≥ Half hatched (hours)	Finished hatching (hours)
1	40	Dry	30	75	104	120	128
4	15	Dry	15	100	108	120	128
5	21	Dry	21	100	103	106	114
7	38	Dry	37	97.3684	128	132	141
10	39	Dry	39	100	107	120	128
12	49	Dry	47	95.9184	128	135	141
14	69	Dry	64	92.7536	114	128	135
15	40	Dry	0	0	NA	NA	NA
17	53	Dry	51	96.2264	120	131	141
19	82	Dry	74	90.2439	111	128	141
22	28	Dry	0	0	NA	NA	NA
23	22	Dry	16	72.7273	103	105	109
26	53	Dry	17	32.0755	103	106	111
27	60	Dry	56	93.3333	114	128	137
30	57	Dry	54	94.7368	107	128	131
2	46	Wet	44	95.6522	111	120	128
3	20	Wet	19	95	120	128	137
6	23	Wet	22	95.6522	114	128	137
8	41	Wet	41	100	141	141	158
9	46	Wet	45	97.8261	111	128	131
11	49	Wet	48	97.9592	128	135	141
13	81	Wet	78	96.2963	120	137	141
16	37	Wet	30	81.0811	120	128	141
18	50	Wet	49	98	137	141	141
20	52	Wet	49	94.2308	120	152	158
21	27	Wet	25	92.5926	114	128	135
24	30	Wet	30	100	114	141	141
25	61	Wet	57	93.4426	128	128	141
28	59	Wet	59	100	128	158	165
29	48	Wet	48	100	128	137	152

## Sheet: Cumulative hatching
Clutch	Treatment	Hours from oviposition	Days from oviposition	Cumulative proportion of hatched	Eggs hatched
1	Dry	96	4	0	0
1	Dry	103	4.28819	0	0
1	Dry	104	4.34236	0.0666667	2
1	Dry	105	4.37986	0.0666667	0
1	Dry	106	4.41667	0.0666667	0
1	Dry	107	4.47222	0.1	1
1	Dry	108	4.52014	0.1	0
1	Dry	109	4.55833	0.166667	2
1	Dry	111	4.62917	0.233333	2
1	Dry	114	4.73681	0.3	2
1	Dry	120	4.99097	0.7	12
1	Dry	128	5.33403	1	9
1	Dry	129	5.37639	1	0
1	Dry	131	5.45347	1	0
1	Dry	132	5.51458	1	0
1	Dry	135	5.6375	1	0
1	Dry	137	5.72222	1	0
1	Dry	141	5.86181	1	0
1	Dry	152	6.31667	1	0
1	Dry	154	6.42153	1	0
1	Dry	157	6.53333	1	0
1	Dry	158	6.59722	1	0
1	Dry	165	6.86042	1	0
1	Dry	170	7.06597	1	0
4	Dry	96	4	0	0
4	Dry	103	4.28819	0	0
4	Dry	104	4.34236	0	0
4	Dry	105	4.37986	0	0
4	Dry	106	4.41667	0	0
4	Dry	107	4.47222	0.0666667	1
4	Dry	108	4.52014	0.133333	1
4	Dry	109	4.55833	0.133333	0
4	Dry	111	4.62917	0.133333	0
4	Dry	114	4.73681	0.266667	2
4	Dry	120	4.99097	0.933333	10
4	Dry	128	5.33403	1	1
4	Dry	129	5.37639	1	0
4	Dry	131	5.45347	1	0
4	Dry	132	5.51458	1	0
4	Dry	135	5.6375	1	0
4	Dry	137	5.72222	1	0
4	Dry	141	5.86181	1	0
4	Dry	152	6.31667	1	0
4	Dry	154	6.42153	1	0
4	Dry	157	6.53333	1	0
4	Dry	158	6.59722	1	0
4	Dry	165	6.86042	1	0
4	Dry	170	7.06597	1	0
5	Dry	96	4	0	0
5	Dry	103	4.28819	0.0952381	2
5	Dry	104	4.34236	0.428571	7
5	Dry	105	4.37986	0.428571	0
5	Dry	106	4.41667	0.52381	2
5	Dry	107	4.47222	0.619048	2
5	Dry	108	4.52014	0.619048	0
5	Dry	109	4.55833	0.761905	3
5	Dry	111	4.62917	0.904762	3
5	Dry	114	4.73681	1	2
5	Dry	120	4.99097	1	0
5	Dry	128	5.33403	1	0
5	Dry	129	5.37639	1	0
5	Dry	131	5.45347	1	0
5	Dry	132	5.51458	1	0
5	Dry	135	5.6375	1	0
5	Dry	137	5.72222	1	0
5	Dry	141	5.86181	1	0
5	Dry	152	6.31667	1	0
5	Dry	154	6.42153	1	0
5	Dry	157	6.53333	1	0
5	Dry	158	6.59722	1	0
5	Dry	165	6.86042	1	0
5	Dry	170	7.06597	1	0
7	Dry	96	4	0	0
7	Dry	103	4.28819	0	0
7	Dry	104	4.34236	0	0
7	Dry	105	4.37986	0	0
7	Dry	106	4.41667	0	0
7	Dry	107	4.47222	0	0
7	Dry	108	4.52014	0	0
7	Dry	109	4.55833	0	0
7	Dry	111	4.62917	0	0
7	Dry	114	4.73681	0.027027	1
7	Dry	120	4.99097	0.027027	0
7	Dry	128	5.33403	0.189189	6
7	Dry	129	5.37639	0.243243	2
7	Dry	131	5.45347	0.378378	5
7	Dry	132	5.51458	0.513514	5
7	Dry	135	5.6375	0.72973	8
7	Dry	137	5.72222	0.837838	4
7	Dry	141	5.86181	1	6
7	Dry	152	6.31667	1	0
7	Dry	154	6.42153	1	0
7	Dry	157	6.53333	1	0
7	Dry	158	6.59722	1	0
7	Dry	165	6.86042	1	0
7	Dry	170	7.06597	1	0
10	Dry	96	4	0	0
10	Dry	103	4.28819	0	0
10	Dry	104	4.34236	0	0
10	Dry	105	4.37986	0	0
10	Dry	106	4.41667	0	0
10	Dry	107	4.47222	0.0512821	2
10	Dry	108	4.52014	0.0769231	1
10	Dry	109	4.55833	0.0769231	0
10	Dry	111	4.62917	0.128205	2
10	Dry	114	4.73681	0.153846	1
10	Dry	120	4.99097	0.692308	21
10	Dry	128	5.33403	1	12
10	Dry	129	5.37639	1	0
10	Dry	131	5.45347	1	0
10	Dry	132	5.51458	1	0
10	Dry	135	5.6375	1	0
10	Dry	137	5.72222	1	0
10	Dry	141	5.86181	1	0
10	Dry	152	6.31667	1	0
10	Dry	154	6.42153	1	0
10	Dry	157	6.53333	1	0
10	Dry	158	6.59722	1	0
10	Dry	165	6.86042	1	0
10	Dry	170	7.06597	1	0
12	Dry	96	4	0	0
12	Dry	103	4.28819	0	0
12	Dry	104	4.34236	0	0
12	Dry	105	4.37986	0	0
12	Dry	106	4.41667	0	0
12	Dry	107	4.47222	0	0
12	Dry	108	4.52014	0	0
12	Dry	109	4.55833	0	0
12	Dry	111	4.62917	0	0
12	Dry	114	4.73681	0.0425532	2
12	Dry	120	4.99097	0.0425532	0
12	Dry	128	5.33403	0.212766	8
12	Dry	129	5.37639	0.255319	2
12	Dry	131	5.45347	0.361702	5
12	Dry	132	5.51458	0.404255	2
12	Dry	135	5.6375	0.468085	3
12	Dry	137	5.72222	0.638298	8
12	Dry	141	5.86181	1	17
12	Dry	152	6.31667	1	0
12	Dry	154	6.42153	1	0
12	Dry	157	6.53333	1	0
12	Dry	158	6.59722	1	0
12	Dry	165	6.86042	1	0
12	Dry	170	7.06597	1	0
14	Dry	96	4	0	0
14	Dry	103	4.28819	0	0
14	Dry	104	4.34236	0	0
14	Dry	105	4.37986	0	0
14	Dry	106	4.41667	0	0
14	Dry	107	4.47222	0	0
14	Dry	108	4.52014	0	0
14	Dry	109	4.55833	0	0
14	Dry	111	4.62917	0	0
14	Dry	114	4.73681	0.09375	6
14	Dry	120	4.99097	0.21875	8
14	Dry	128	5.33403	0.53125	20
14	Dry	129	5.37639	0.609375	5
14	Dry	131	5.45347	0.6875	5
14	Dry	132	5.51458	0.78125	6
14	Dry	135	5.6375	0.96875	12
14	Dry	137	5.72222	0.96875	0
14	Dry	141	5.86181	1	2
14	Dry	152	6.31667	1	0
14	Dry	154	6.42153	1	0
14	Dry	157	6.53333	1	0
14	Dry	158	6.59722	1	0
14	Dry	165	6.86042	1	0
14	Dry	170	7.06597	1	0
17	Dry	96	4	0	0
17	Dry	103	4.28819	0	0
17	Dry	104	4.34236	0	0
17	Dry	105	4.37986	0	0
17	Dry	106	4.41667	0	0
17	Dry	107	4.47222	0	0
17	Dry	108	4.52014	0	0
17	Dry	109	4.55833	0	0
17	Dry	111	4.62917	0	0
17	Dry	114	4.73681	0.0392157	2
17	Dry	120	4.99097	0.0784314	2
17	Dry	128	5.33403	0.352941	14
17	Dry	129	5.37639	0.411765	3
17	Dry	131	5.45347	0.490196	4
17	Dry	132	5.51458	0.666667	9
17	Dry	135	5.6375	0.764706	5
17	Dry	137	5.72222	0.862745	5
17	Dry	141	5.86181	1	7
17	Dry	152	6.31667	1	0
17	Dry	154	6.42153	1	0
17	Dry	157	6.53333	1	0
17	Dry	158	6.59722	1	0
17	Dry	165	6.86042	1	0
17	Dry	170	7.06597	1	0
19	Dry	96	4	0	0
19	Dry	103	4.28819	0	0
19	Dry	104	4.34236	0.0135135	1
19	Dry	105	4.37986	0.0135135	0
19	Dry	106	4.41667	0.0135135	0
19	Dry	107	4.47222	0.027027	1
19	Dry	108	4.52014	0.027027	0
19	Dry	109	4.55833	0.0405405	1
19	Dry	111	4.62917	0.0675676	2
19	Dry	114	4.73681	0.108108	3
19	Dry	120	4.99097	0.243243	10
19	Dry	128	5.33403	0.513514	20
19	Dry	129	5.37639	0.581081	5
19	Dry	131	5.45347	0.689189	8
19	Dry	132	5.51458	0.72973	3
19	Dry	135	5.6375	0.783784	4
19	Dry	137	5.72222	0.864865	6
19	Dry	141	5.86181	1	10
19	Dry	152	6.31667	1	0
19	Dry	154	6.42153	1	0
19	Dry	157	6.53333	1	0
19	Dry	158	6.59722	1	0
19	Dry	165	6.86042	1	0
19	Dry	170	7.06597	1	0
23	Dry	96	4	0	0
23	Dry	103	4.28819	0.125	2
23	Dry	104	4.34236	0.25	2
23	Dry	105	4.37986	0.5	4
23	Dry	106	4.41667	0.6875	3
23	Dry	107	4.47222	0.6875	0
23	Dry	108	4.52014	0.9375	4
23	Dry	109	4.55833	1	1
23	Dry	111	4.62917	1	0
23	Dry	114	4.73681	1	0
23	Dry	120	4.99097	1	0
23	Dry	128	5.33403	1	0
23	Dry	129	5.37639	1	0
23	Dry	131	5.45347	1	0
23	Dry	132	5.51458	1	0
23	Dry	135	5.6375	1	0
23	Dry	137	5.72222	1	0
23	Dry	141	5.86181	1	0
23	Dry	152	6.31667	1	0
23	Dry	154	6.42153	1	0
23	Dry	157	6.53333	1	0
23	Dry	158	6.59722	1	0
23	Dry	165	6.86042	1	0
23	Dry	170	7.06597	1	0
26	Dry	96	4	0	0
26	Dry	103	4.28819	0.117647	2
26	Dry	104	4.34236	0.176471	1
26	Dry	105	4.37986	0.294118	2
26	Dry	106	4.41667	0.470588	3
26	Dry	107	4.47222	0.764706	5
26	Dry	108	4.52014	0.764706	0
26	Dry	109	4.55833	0.882353	2
26	Dry	111	4.62917	1	2
26	Dry	114	4.73681	1	0
26	Dry	120	4.99097	1	0
26	Dry	128	5.33403	1	0
26	Dry	129	5.37639	1	0
26	Dry	131	5.45347	1	0
26	Dry	132	5.51458	1	0
26	Dry	135	5.6375	1	0
26	Dry	137	5.72222	1	0
26	Dry	141	5.86181	1	0
26	Dry	152	6.31667	1	0
26	Dry	154	6.42153	1	0
26	Dry	157	6.53333	1	0
26	Dry	158	6.59722	1	0
26	Dry	165	6.86042	1	0
26	Dry	170	7.06597	1	0
27	Dry	96	4	0	0
27	Dry	103	4.28819	0	0
27	Dry	104	4.34236	0	0
27	Dry	105	4.37986	0	0
27	Dry	106	4.41667	0	0
27	Dry	107	4.47222	0.0178571	1
27	Dry	108	4.52014	0.0178571	0
27	Dry	109	4.55833	0.0178571	0
27	Dry	111	4.62917	0.0178571	0
27	Dry	114	4.73681	0.0535714	2
27	Dry	120	4.99097	0.0535714	0
27	Dry	128	5.33403	0.553571	28
27	Dry	129	5.37639	0.625	4
27	Dry	131	5.45347	0.678571	3
27	Dry	132	5.51458	0.75	4
27	Dry	135	5.6375	0.785714	2
27	Dry	137	5.72222	0.964286	10
27	Dry	141	5.86181	1	2
27	Dry	152	6.31667	1	0
27	Dry	154	6.42153	1	0
27	Dry	157	6.53333	1	0
27	Dry	158	6.59722	1	0
27	Dry	165	6.86042	1	0
27	Dry	170	7.06597	1	0
30	Dry	96	4	0	0
30	Dry	103	4.28819	0.0185185	1
30	Dry	104	4.34236	0.0185185	0
30	Dry	105	4.37986	0.037037	1
30	Dry	106	4.41667	0.037037	0
30	Dry	107	4.47222	0.0555556	1
30	Dry	108	4.52014	0.0555556	0
30	Dry	109	4.55833	0.0555556	0
30	Dry	111	4.62917	0.0925926	2
30	Dry	114	4.73681	0.166667	4
30	Dry	120	4.99097	0.296296	7
30	Dry	128	5.33403	0.87037	31
30	Dry	129	5.37639	0.888889	1
30	Dry	131	5.45347	0.962963	4
30	Dry	132	5.51458	1	2
30	Dry	135	5.6375	1	0
30	Dry	137	5.72222	1	0
30	Dry	141	5.86181	1	0
30	Dry	152	6.31667	1	0
30	Dry	154	6.42153	1	0
30	Dry	157	6.53333	1	0
30	Dry	158	6.59722	1	0
30	Dry	165	6.86042	1	0
30	Dry	170	7.06597	1	0
2	Wet	96	4	0	0
2	Wet	103	4.28819	0	0
2	Wet	104	4.34236	0	0
2	Wet	105	4.37986	0	0
2	Wet	106	4.41667	0	0
2	Wet	107	4.47222	0.0227273	1
2	Wet	108	4.52014	0.0227273	0
2	Wet	109	4.55833	0.0227273	0
2	Wet	111	4.62917	0.0909091	3
2	Wet	114	4.73681	0.272727	8
2	Wet	120	4.99097	0.886364	27
2	Wet	128	5.33403	1	5
2	Wet	129	5.37639	1	0
2	Wet	131	5.45347	1	0
2	Wet	132	5.51458	1	0
2	Wet	135	5.6375	1	0
2	Wet	137	5.72222	1	0
2	Wet	141	5.86181	1	0
2	Wet	152	6.31667	1	0
2	Wet	154	6.42153	1	0
2	Wet	157	6.53333	1	0
2	Wet	158	6.59722	1	0
2	Wet	165	6.86042	1	0
2	Wet	170	7.06597	1	0
3	Wet	96	4	0	0
3	Wet	103	4.28819	0	0
3	Wet	104	4.34236	0	0
3	Wet	105	4.37986	0	0
3	Wet	106	4.41667	0	0
3	Wet	107	4.47222	0	0
3	Wet	108	4.52014	0	0
3	Wet	109	4.55833	0	0
3	Wet	111	4.62917	0	0
3	Wet	114	4.73681	0	0
3	Wet	120	4.99097	0.368421	7
3	Wet	128	5.33403	0.894737	10
3	Wet	129	5.37639	0.894737	0
3	Wet	131	5.45347	0.894737	0
3	Wet	132	5.51458	0.947368	1
3	Wet	135	5.6375	0.947368	0
3	Wet	137	5.72222	1	1
3	Wet	141	5.86181	1	0
3	Wet	152	6.31667	1	0
3	Wet	154	6.42153	1	0
3	Wet	157	6.53333	1	0
3	Wet	158	6.59722	1	0
3	Wet	165	6.86042	1	0
3	Wet	170	7.06597	1	0
6	Wet	96	4	0	0
6	Wet	103	4.28819	0	0
6	Wet	104	4.34236	0	0
6	Wet	105	4.37986	0	0
6	Wet	106	4.41667	0	0
6	Wet	107	4.47222	0	0
6	Wet	108	4.52014	0.0454545	1
6	Wet	109	4.55833	0.0454545	0
6	Wet	111	4.62917	0.0454545	0
6	Wet	114	4.73681	0.136364	2
6	Wet	120	4.99097	0.409091	6
6	Wet	128	5.33403	0.454545	1
6	Wet	129	5.37639	0.454545	0
6	Wet	131	5.45347	0.454545	0
6	Wet	132	5.51458	0.590909	3
6	Wet	135	5.6375	0.681818	2
6	Wet	137	5.72222	0.954545	6
6	Wet	141	5.86181	1	1
6	Wet	152	6.31667	1	0
6	Wet	154	6.42153	1	0
6	Wet	157	6.53333	1	0
6	Wet	158	6.59722	1	0
6	Wet	165	6.86042	1	0
6	Wet	170	7.06597	1	0
8	Wet	96	4	0	0
8	Wet	103	4.28819	0	0
8	Wet	104	4.34236	0	0
8	Wet	105	4.37986	0	0
8	Wet	106	4.41667	0	0
8	Wet	107	4.47222	0	0
8	Wet	108	4.52014	0	0
8	Wet	109	4.55833	0	0
8	Wet	111	4.62917	0	0
8	Wet	114	4.73681	0	0
8	Wet	120	4.99097	0	0
8	Wet	128	5.33403	0	0
8	Wet	129	5.37639	0	0
8	Wet	131	5.45347	0	0
8	Wet	132	5.51458	0	0
8	Wet	135	5.6375	0	0
8	Wet	137	5.72222	0	0
8	Wet	141	5.86181	0.853659	35
8	Wet	152	6.31667	0.926829	3
8	Wet	154	6.42153	0.926829	0
8	Wet	157	6.53333	0.926829	0
8	Wet	158	6.59722	1	3
8	Wet	165	6.86042	1	0
8	Wet	170	7.06597	1	0
9	Wet	96	4	0	0
9	Wet	103	4.28819	0	0
9	Wet	104	4.34236	0	0
9	Wet	105	4.37986	0	0
9	Wet	106	4.41667	0	0
9	Wet	107	4.47222	0.0444444	2
9	Wet	108	4.52014	0.0444444	0
9	Wet	109	4.55833	0.0444444	0
9	Wet	111	4.62917	0.0666667	1
9	Wet	114	4.73681	0.111111	2
9	Wet	120	4.99097	0.222222	5
9	Wet	128	5.33403	0.755556	24
9	Wet	129	5.37639	0.911111	7
9	Wet	131	5.45347	0.955556	2
9	Wet	132	5.51458	1	2
9	Wet	135	5.6375	1	0
9	Wet	137	5.72222	1	0
9	Wet	141	5.86181	1	0
9	Wet	152	6.31667	1	0
9	Wet	154	6.42153	1	0
9	Wet	157	6.53333	1	0
9	Wet	158	6.59722	1	0
9	Wet	165	6.86042	1	0
9	Wet	170	7.06597	1	0
11	Wet	96	4	0	0
11	Wet	103	4.28819	0	0
11	Wet	104	4.34236	0.0208333	1
11	Wet	105	4.37986	0.0208333	0
11	Wet	106	4.41667	0.0208333	0
11	Wet	107	4.47222	0.0208333	0
11	Wet	108	4.52014	0.0208333	0
11	Wet	109	4.55833	0.0208333	0
11	Wet	111	4.62917	0.0416667	1
11	Wet	114	4.73681	0.0416667	0
11	Wet	120	4.99097	0.0416667	0
11	Wet	128	5.33403	0.125	4
11	Wet	129	5.37639	0.125	0
11	Wet	131	5.45347	0.229167	5
11	Wet	132	5.51458	0.354167	6
11	Wet	135	5.6375	0.479167	6
11	Wet	137	5.72222	0.833333	17
11	Wet	141	5.86181	1	8
11	Wet	152	6.31667	1	0
11	Wet	154	6.42153	1	0
11	Wet	157	6.53333	1	0
11	Wet	158	6.59722	1	0
11	Wet	165	6.86042	1	0
11	Wet	170	7.06597	1	0
13	Wet	96	4	0	0
13	Wet	103	4.28819	0	0
13	Wet	104	4.34236	0	0
13	Wet	105	4.37986	0	0
13	Wet	106	4.41667	0	0
13	Wet	107	4.47222	0.0128205	1
13	Wet	108	4.52014	0.025641	1
13	Wet	109	4.55833	0.025641	0
13	Wet	111	4.62917	0.025641	0
13	Wet	114	4.73681	0.0384615	1
13	Wet	120	4.99097	0.0641026	2
13	Wet	128	5.33403	0.333333	21
13	Wet	129	5.37639	0.384615	4
13	Wet	131	5.45347	0.397436	1
13	Wet	132	5.51458	0.410256	1
13	Wet	135	5.6375	0.423077	1
13	Wet	137	5.72222	0.74359	25
13	Wet	141	5.86181	0.987179	19
13	Wet	152	6.31667	1	1
13	Wet	154	6.42153	1	0
13	Wet	157	6.53333	1	0
13	Wet	158	6.59722	1	0
13	Wet	165	6.86042	1	0
13	Wet	170	7.06597	1	0
16	Wet	96	4	0	0
16	Wet	103	4.28819	0	0
16	Wet	104	4.34236	0	0
16	Wet	105	4.37986	0	0
16	Wet	106	4.41667	0	0
16	Wet	107	4.47222	0	0
16	Wet	108	4.52014	0	0
16	Wet	109	4.55833	0	0
16	Wet	111	4.62917	0	0
16	Wet	114	4.73681	0.0333333	1
16	Wet	120	4.99097	0.1	2
16	Wet	128	5.33403	0.733333	19
16	Wet	129	5.37639	0.866667	4
16	Wet	131	5.45347	0.9	1
16	Wet	132	5.51458	0.9	0
16	Wet	135	5.6375	0.933333	1
16	Wet	137	5.72222	0.933333	0
16	Wet	141	5.86181	1	2
16	Wet	152	6.31667	1	0
16	Wet	154	6.42153	1	0
16	Wet	157	6.53333	1	0
16	Wet	158	6.59722	1	0
16	Wet	165	6.86042	1	0
16	Wet	170	7.06597	1	0
18	Wet	96	4	0	0
18	Wet	103	4.28819	0	0
18	Wet	104	4.34236	0	0
18	Wet	105	4.37986	0	0
18	Wet	106	4.41667	0	0
18	Wet	107	4.47222	0	0
18	Wet	108	4.52014	0	0
18	Wet	109	4.55833	0	0
18	Wet	111	4.62917	0	0
18	Wet	114	4.73681	0	0
18	Wet	120	4.99097	0	0
18	Wet	128	5.33403	0.0204082	1
18	Wet	129	5.37639	0.0204082	0
18	Wet	131	5.45347	0.0204082	0
18	Wet	132	5.51458	0.0204082	0
18	Wet	135	5.6375	0.0408163	1
18	Wet	137	5.72222	0.0816327	2
18	Wet	141	5.86181	0.959184	43
18	Wet	152	6.31667	1	2
18	Wet	154	6.42153	1	0
18	Wet	157	6.53333	1	0
18	Wet	158	6.59722	1	0
18	Wet	165	6.86042	1	0
18	Wet	170	7.06597	1	0
20	Wet	96	4	0	0
20	Wet	103	4.28819	0	0
20	Wet	104	4.34236	0.0204082	1
20	Wet	105	4.37986	0.0204082	0
20	Wet	106	4.41667	0.0204082	0
20	Wet	107	4.47222	0.0204082	0
20	Wet	108	4.52014	0.0204082	0
20	Wet	109	4.55833	0.0204082	0
20	Wet	111	4.62917	0.0204082	0
20	Wet	114	4.73681	0.0204082	0
20	Wet	120	4.99097	0.0612245	2
20	Wet	128	5.33403	0.142857	4
20	Wet	129	5.37639	0.142857	0
20	Wet	131	5.45347	0.183673	2
20	Wet	132	5.51458	0.204082	1
20	Wet	135	5.6375	0.22449	1
20	Wet	137	5.72222	0.326531	5
20	Wet	141	5.86181	0.44898	6
20	Wet	152	6.31667	0.653061	10
20	Wet	154	6.42153	0.673469	1
20	Wet	157	6.53333	0.755102	4
20	Wet	158	6.59722	1	12
20	Wet	165	6.86042	1	0
20	Wet	170	7.06597	1	0
21	Wet	96	4	0	0
21	Wet	103	4.28819	0	0
21	Wet	104	4.34236	0	0
21	Wet	105	4.37986	0	0
21	Wet	106	4.41667	0	0
21	Wet	107	4.47222	0	0
21	Wet	108	4.52014	0	0
21	Wet	109	4.55833	0	0
21	Wet	111	4.62917	0	0
21	Wet	114	4.73681	0.16	4
21	Wet	120	4.99097	0.2	1
21	Wet	128	5.33403	0.88	17
21	Wet	129	5.37639	0.88	0
21	Wet	131	5.45347	0.88	0
21	Wet	132	5.51458	0.88	0
21	Wet	135	5.6375	1	3
21	Wet	137	5.72222	1	0
21	Wet	141	5.86181	1	0
21	Wet	152	6.31667	1	0
21	Wet	154	6.42153	1	0
21	Wet	157	6.53333	1	0
21	Wet	158	6.59722	1	0
21	Wet	165	6.86042	1	0
21	Wet	170	7.06597	1	0
24	Wet	96	4	0	0
24	Wet	103	4.28819	0	0
24	Wet	104	4.34236	0	0
24	Wet	105	4.37986	0	0
24	Wet	106	4.41667	0	0
24	Wet	107	4.47222	0	0
24	Wet	108	4.52014	0	0
24	Wet	109	4.55833	0	0
24	Wet	111	4.62917	0.0333333	1
24	Wet	114	4.73681	0.0666667	1
24	Wet	120	4.99097	0.1	1
24	Wet	128	5.33403	0.166667	2
24	Wet	129	5.37639	0.166667	0
24	Wet	131	5.45347	0.166667	0
24	Wet	132	5.51458	0.166667	0
24	Wet	135	5.6375	0.233333	2
24	Wet	137	5.72222	0.233333	0
24	Wet	141	5.86181	0.966667	22
24	Wet	152	6.31667	1	1
24	Wet	154	6.42153	1	0
24	Wet	157	6.53333	1	0
24	Wet	158	6.59722	1	0
24	Wet	165	6.86042	1	0
24	Wet	170	7.06597	1	0
25	Wet	96	4	0	0
25	Wet	103	4.28819	0	0
25	Wet	104	4.34236	0	0
25	Wet	105	4.37986	0	0
25	Wet	106	4.41667	0	0
25	Wet	107	4.47222	0	0
25	Wet	108	4.52014	0	0
25	Wet	109	4.55833	0	0
25	Wet	111	4.62917	0	0
25	Wet	114	4.73681	0	0
25	Wet	120	4.99097	0.0175439	1
25	Wet	128	5.33403	0.77193	43
25	Wet	129	5.37639	0.77193	0
25	Wet	131	5.45347	0.77193	0
25	Wet	132	5.51458	0.77193	0
25	Wet	135	5.6375	0.77193	0
25	Wet	137	5.72222	0.807018	2
25	Wet	141	5.86181	1	11
25	Wet	152	6.31667	1	0
25	Wet	154	6.42153	1	0
25	Wet	157	6.53333	1	0
25	Wet	158	6.59722	1	0
25	Wet	165	6.86042	1	0
25	Wet	170	7.06597	1	0
28	Wet	96	4	0	0
28	Wet	103	4.28819	0	0
28	Wet	104	4.34236	0	0
28	Wet	105	4.37986	0	0
28	Wet	106	4.41667	0	0
28	Wet	107	4.47222	0	0
28	Wet	108	4.52014	0	0
28	Wet	109	4.55833	0	0
28	Wet	111	4.62917	0	0
28	Wet	114	4.73681	0.0169492	1
28	Wet	120	4.99097	0.0338983	1
28	Wet	128	5.33403	0.152542	7
28	Wet	129	5.37639	0.152542	0
28	Wet	131	5.45347	0.152542	0
28	Wet	132	5.51458	0.152542	0
28	Wet	135	5.6375	0.186441	2
28	Wet	137	5.72222	0.237288	3
28	Wet	141	5.86181	0.271186	2
28	Wet	152	6.31667	0.355932	5
28	Wet	154	6.42153	0.40678	3
28	Wet	157	6.53333	0.423729	1
28	Wet	158	6.59722	0.898305	28
28	Wet	165	6.86042	0.983051	5
28	Wet	170	7.06597	1	1
29	Wet	96	4	0	0
29	Wet	103	4.28819	0	0
29	Wet	104	4.34236	0	0
29	Wet	105	4.37986	0	0
29	Wet	106	4.41667	0	0
29	Wet	107	4.47222	0	0
29	Wet	108	4.52014	0	0
29	Wet	109	4.55833	0	0
29	Wet	111	4.62917	0	0
29	Wet	114	4.73681	0	0
29	Wet	120	4.99097	0.0416667	2
29	Wet	128	5.33403	0.333333	14
29	Wet	129	5.37639	0.333333	0
29	Wet	131	5.45347	0.333333	0
29	Wet	132	5.51458	0.354167	1
29	Wet	135	5.6375	0.395833	2
29	Wet	137	5.72222	0.458333	3
29	Wet	141	5.86181	0.875	20
29	Wet	152	6.31667	1	6
29	Wet	154	6.42153	1	0
29	Wet	157	6.53333	1	0
29	Wet	158	6.59722	1	0
29	Wet	165	6.86042	1	0
29	Wet	170	7.06597	1	0

## Sheet: Egg diameter & clutch thickness
Clutch	Treatment	Age (days)	Diameter (mm)	Thickness (mm)
1	Dry	1	3.67225	5.5
1	Dry	2	3.91895	NA
1	Dry	3	3.9139	5
1	Dry	4	3.76057	NA
4	Dry	1	3.60871	4
4	Dry	2	4.058	NA
4	Dry	3	3.9753	4.5
4	Dry	4	3.73664	NA
5	Dry	1	3.74006	8
5	Dry	2	3.93425	NA
5	Dry	3	3.7765	6.5
5	Dry	4	3.34221	NA
7	Dry	1	3.90983	6.5
7	Dry	2	4.43375	NA
7	Dry	3	4.2397	6
7	Dry	4	4.05714	NA
10	Dry	1	3.4878	7
10	Dry	2	4.01167	NA
10	Dry	3	3.8958	5
10	Dry	4	3.51371	NA
12	Dry	1	3.985	9.5
12	Dry	2	4.7954	NA
12	Dry	3	4.6064	7
12	Dry	4	4.40814	NA
14	Dry	1	3.44925	8
14	Dry	2	4.08695	NA
14	Dry	3	3.8476	6.5
14	Dry	4	3.72657	NA
15	Dry	1	3.28171	6
15	Dry	2	3.3142	NA
15	Dry	3	3.09075	4
15	Dry	4	2.90942	NA
17	Dry	1	3.73855	8
17	Dry	2	4.25165	NA
17	Dry	3	4.0864	7
17	Dry	4	3.80607	NA
19	Dry	1	4.1507	9
19	Dry	2	4.0654	NA
19	Dry	3	4.27225	7
19	Dry	4	3.997	NA
22	Dry	1	3.55238	4
22	Dry	2	3.57192	NA
22	Dry	3	3.26236	3
22	Dry	4	3.3715	NA
23	Dry	1	4.1365	6.5
23	Dry	2	4.1458	NA
23	Dry	3	4.04229	5
23	Dry	4	3.6041	NA
26	Dry	1	3.5272	6.5
26	Dry	2	3.835	NA
26	Dry	3	3.6096	4
26	Dry	4	3.53967	NA
27	Dry	1	3.9304	9
27	Dry	2	4.15355	NA
27	Dry	3	4.2674	5
27	Dry	4	4.06014	NA
30	Dry	1	3.4156	8
30	Dry	2	3.9723	NA
30	Dry	3	3.79545	9.5
30	Dry	4	3.65933	NA
2	Wet	1	3.628	6
2	Wet	2	4.2156	NA
2	Wet	3	4.47665	6.5
2	Wet	4	4.13057	NA
3	Wet	1	3.4515	6
3	Wet	2	3.8465	NA
3	Wet	3	4.1549	6
3	Wet	4	4.14043	NA
6	Wet	1	3.39962	4
6	Wet	2	4.07057	NA
6	Wet	3	4.37281	5.5
6	Wet	4	4.48492	NA
8	Wet	1	4.45742	7
8	Wet	2	4.6627	NA
8	Wet	3	4.97921	9
8	Wet	4	4.74758	NA
9	Wet	1	3.77635	5.5
9	Wet	2	4.6061	NA
9	Wet	3	4.46057	8
9	Wet	4	4.47792	NA
11	Wet	1	4.03335	6.5
11	Wet	2	4.58231	NA
11	Wet	3	4.72795	9
11	Wet	4	4.73429	NA
13	Wet	1	3.58265	7.5
13	Wet	2	4.5154	NA
13	Wet	3	4.63255	10
13	Wet	4	4.69671	NA
16	Wet	1	4.39921	5.5
16	Wet	2	3.6976	NA
16	Wet	3	3.76935	5
16	Wet	4	3.86125	NA
18	Wet	1	3.93355	8.5
18	Wet	2	4.40955	NA
18	Wet	3	4.7768	10.5
18	Wet	4	4.71793	NA
20	Wet	1	3.5581	6
20	Wet	2	4.72372	NA
20	Wet	3	5.11008	8
20	Wet	4	5.03207	NA
21	Wet	1	3.52195	5.5
21	Wet	2	4.07135	NA
21	Wet	3	4.14485	6
21	Wet	4	4.03336	NA
24	Wet	1	3.59094	6.5
24	Wet	2	3.93905	NA
24	Wet	3	4.17517	5
24	Wet	4	4.29671	NA
25	Wet	1	3.62325	10
25	Wet	2	4.2097	NA
25	Wet	3	4.2715	9.5
25	Wet	4	4.43964	NA
28	Wet	1	3.87705	8.5
28	Wet	2	4.3785	NA
28	Wet	3	4.52065	8
28	Wet	4	4.57	NA
29	Wet	1	3.5476	8
29	Wet	2	3.89431	NA
29	Wet	3	4.07945	6.5
29	Wet	4	4.09029	NA
